# Supplementary material for: Inhaled Sedation in Patients with COVID-19-Related Acute Respiratory Distress Syndrome: An International Retrospective Study
Source: J Clin Med. 2022 Dec 20;12(1):12. doi: 10.3390/jcm12010012 (PMC9821008; doi:10.3390/jcm12010012)
Supplement: Supplementary file 1 [file jcm-12-00012-s001.zip]

Archive with 3 entries (3 files):
- Supplementary Digital Content 1_STROBE checklist ISCA.pdf
- Supplementary Digital Content 2_Study_Protocol_v2_ISCA.pdf
- Supplementary Materials.pdf
